# Supplementary material for: Comparative Antioxidant and Antimicrobial Activities of Several Conifer Needles and Bark Extracts
Source: Pharmaceutics. 2023 Dec 28;16(1):52. doi: 10.3390/pharmaceutics16010052 (PMC10821083; doi:10.3390/pharmaceutics16010052)
Supplement: Supplementary file 1 [file pharmaceutics-16-00052-s001.zip]

Archive with 1 entries (1 files):
- pharmaceutics-2746278-supplementary.pdf
